# Supplementary material for: Genome-Wide Analysis Using Exon Arrays Demonstrates an Important Role for Expression of Extra-Cellular Matrix, Fibrotic Control and Tissue Remodelling Genes in Dupuytren's Disease
Source: PLoS One. 2013 Mar 12;8(3):e59056. doi: 10.1371/journal.pone.0059056 (PMC3595223; doi:10.1371/journal.pone.0059056)
Supplement: Table S3 — Genes that show lower gene expression in DD samples with a p-value of <0.05 and a fold change of >2. (XLSX) [file pone.0059056.s005.xlsx]

## Sheet: TS3-DD genes down
Table S3. Genes that show lower gene expression in DD samples with a p-value of <0.05 and a fold change of >2
Gene Symbol	Gene ID (RefSeq)	p-value	Fold-Change(Control vs. DD)	Fold change direction
MMP1	NM_002421	8.63372e-14	56.6277	CL up vs DD
SEMA3A	NM_006080	1.63133e-24	32.9807	CL up vs DD
KIT	NM_000222	0	19.8159	CL up vs DD
MMP3	NM_002422	2.75316e-14	18.5218	CL up vs DD
PBK	NM_018492	0.000101885	14.2813	CL up vs DD
TFPI	NM_006287	1.47418e-18	14.109	CL up vs DD
SERPINB2	NM_001143818	1.32241e-08	14.0724	CL up vs DD
TFPI2	NM_006528	0.000939916	13.4744	CL up vs DD
KIF11	NM_004523	2.37697e-05	13.0349	CL up vs DD
TOP2A	NM_001067	4.94824e-36	12.6288	CL up vs DD
CTSK	NM_000396	1.26229e-07	12.4257	CL up vs DD
TRPC4	NM_016179	6.45735e-05	11.8229	CL up vs DD
IL13RA2	NM_000640	0.00013977	11.7517	CL up vs DD
ANLN	NM_018685	2.06115e-23	11.0621	CL up vs DD
DLGAP5	NM_001146015	3.46982e-23	10.8337	CL up vs DD
LPHN2	NM_012302	2.54265e-38	10.8311	CL up vs DD
CENPF	NM_016343	1.34564e-22	9.51298	CL up vs DD
EEA1	NM_003566	3.43821e-16	9.30826	CL up vs DD
KIF20B	NM_016195	9.27774e-30	9.06	CL up vs DD
SMC2	NM_001042550	4.03897e-18	8.26822	CL up vs DD
HMCN1	NM_031935	0	8.08127	CL up vs DD
ROCK1	NM_005406	4.43121e-20	8.07519	CL up vs DD
NCAPG	NM_022346	9.34797e-26	7.93099	CL up vs DD
KIF23	NM_138555	3.37767e-27	7.87122	CL up vs DD
GALNT5	NM_014568	0.0463225	7.74798	CL up vs DD
MKI67	NM_002417	7.70804e-16	7.68071	CL up vs DD
CASC5	NM_170589	0	7.52791	CL up vs DD
CKAP2	NM_018204	1.64187e-30	7.5254	CL up vs DD
ASPM	NM_018136	0	7.37628	CL up vs DD
KIF18A	NM_031217	9.13215e-06	7.28334	CL up vs DD
SCIN	NM_001112706	2.33556e-11	7.28039	CL up vs DD
MELK	NM_014791	2.78303e-22	7.11972	CL up vs DD
VPS13C	NM_020821	0	7.1057	CL up vs DD
TTK	NM_003318	2.61804e-16	7.00696	CL up vs DD
CENPK	NM_022145	1.49197e-08	6.94789	CL up vs DD
HELLS	NM_018063	2.60093e-27	6.94526	CL up vs DD
SHCBP1	NM_024745	2.66008e-21	6.74075	CL up vs DD
CEP55	NM_018131	5.32545e-15	6.70633	CL up vs DD
KITLG	NM_000899	0.00362112	6.60831	CL up vs DD
RECQL	NM_002907	1.08987e-21	6.56328	CL up vs DD
PODXL	NM_001018111	1.3218e-20	6.47796	CL up vs DD
HMMR	NM_001142556	9.33699e-16	6.46258	CL up vs DD
CD109	NM_133493	0.0208232	6.42551	CL up vs DD
ECT2	NM_018098	2.02046e-16	6.42206	CL up vs DD
NUF2	NM_145697	3.59585e-21	6.40957	CL up vs DD
KIF5B	NM_004521	2.43371e-27	6.31599	CL up vs DD
ITGA2	NM_002203	1.59029e-16	6.27779	CL up vs DD
GAS2L3	NM_174942	1.09203e-09	6.27478	CL up vs DD
GGH	NM_003878	0.000515699	6.25643	CL up vs DD
DST	NM_015548	0	6.25435	CL up vs DD
FAM111B	NM_198947	3.77886e-06	6.22711	CL up vs DD
SACS	NM_014363	6.75163e-07	6.20277	CL up vs DD
MOXD1	NM_015529	1.27725e-29	6.17493	CL up vs DD
TPX2	NM_012112	1.23394e-14	5.96579	CL up vs DD
CCNE2	NM_057749	1.36895e-15	5.95473	CL up vs DD
KIF14	NM_014875	3.56232e-34	5.92298	CL up vs DD
FANCI	NM_001113378	7.34612e-24	5.91775	CL up vs DD
WDHD1	NM_007086	7.51167e-18	5.89357	CL up vs DD
AK5	NM_174858	2.35853e-13	5.81968	CL up vs DD
NDC80	NM_006101	1.1456e-06	5.80552	CL up vs DD
FANCI	NM_001113378	0.00223689	5.79815	CL up vs DD
SDCCAG1	NM_004713	1.46819e-29	5.79762	CL up vs DD
ENPP2	NM_006209	7.99125e-07	5.79271	CL up vs DD
BRIP1	NM_032043	3.08356e-09	5.78674	CL up vs DD
GNG11	NM_004126	0.00164902	5.72626	CL up vs DD
CCDC88A	NM_001135597	0	5.7261	CL up vs DD
KIAA1524	NM_020890	6.32911e-19	5.70174	CL up vs DD
KTN1	NM_182926	9.13857e-06	5.68394	CL up vs DD
SETDB2	NM_031915	0.00516523	5.65075	CL up vs DD
PPIP5K2	NM_015216	5.26779e-06	5.62992	CL up vs DD
DPP4	NM_001935	0.0165901	5.60927	CL up vs DD
SMC4	NM_005496	0	5.58937	CL up vs DD
ARHGAP18	NM_033515	1.2454e-35	5.54417	CL up vs DD
LAMA4	NM_001105206	0	5.5117	CL up vs DD
CENPE	NM_001813	0	5.47133	CL up vs DD
TBK1	NM_013254	1.58531e-08	5.45296	CL up vs DD
VIT	NM_053276	3.18547e-10	5.41436	CL up vs DD
DIAPH3	NM_001042517	2.91821e-13	5.40822	CL up vs DD
GOLGA4	NM_002078	8.30725e-37	5.40775	CL up vs DD
SLC6A15	NM_182767	0.000529959	5.39557	CL up vs DD
GPNMB	NM_001005340	1.76192e-11	5.39506	CL up vs DD
PVRL3	NM_015480	0.0014273	5.38217	CL up vs DD
MCM8	NM_032485	4.97219e-12	5.34564	CL up vs DD
ATAD2	NM_014109	0	5.33692	CL up vs DD
RPAP3	NM_024604	0.0144788	5.28476	CL up vs DD
G2E3	NM_017769	2.16161e-05	5.26008	CL up vs DD
SMC3	NM_005445	3.633e-20	5.23897	CL up vs DD
GRIA3	NM_007325	4.95325e-14	5.22698	CL up vs DD
ZWILCH	NR_003105	1.4386e-07	5.19662	CL up vs DD
ROCK2	NM_004850	6.89999e-41	5.18801	CL up vs DD
NUSAP1	NM_016359	1.40072e-05	5.16089	CL up vs DD
C14orf106	NM_018353	1.03683e-19	5.16001	CL up vs DD
ESF1	NM_016649	2.59583e-12	5.15027	CL up vs DD
TMTC3	NM_181783	7.10697e-23	5.14067	CL up vs DD
MPHOSPH9	NM_022782	3.16859e-07	5.12705	CL up vs DD
ETV1	NM_004956	2.94264e-12	5.12656	CL up vs DD
ARHGAP12	NM_018287	1.52602e-36	5.12294	CL up vs DD
OSBPL8	NM_020841	7.31644e-36	5.09649	CL up vs DD
TTC37	NM_014639	3.81135e-22	5.08268	CL up vs DD
FAP	NM_004460	2.159e-10	5.06304	CL up vs DD
RALGPS2	NM_152663	1.78435e-16	5.04682	CL up vs DD
SKAP2	NM_003930	5.0643e-21	5.04242	CL up vs DD
MARCH7	NM_022826	3.77175e-06	5.00717	CL up vs DD
FGF5	NM_004464	5.20409e-05	5.00416	CL up vs DD
REV3L	NM_002912	0	5.0009	CL up vs DD
CENPI	NM_006733	5.86501e-09	4.99907	CL up vs DD
ABCA6	NM_080284	7.32785e-10	4.99088	CL up vs DD
COLEC12	NM_130386	8.24937e-09	4.99047	CL up vs DD
SGIP1	NM_032291	0	4.97805	CL up vs DD
DTL	NM_016448	4.04999e-10	4.97688	CL up vs DD
SGOL2	NM_152524	2.5082e-13	4.97102	CL up vs DD
JMJD1C	NM_032776	2.10628e-08	4.96039	CL up vs DD
SMC6	NM_001142286	8.14535e-23	4.95395	CL up vs DD
SLK	NM_014720	0	4.93229	CL up vs DD
ZEB1	NM_030751	5.24187e-10	4.92331	CL up vs DD
C10orf118	NM_018017	1.1148e-08	4.91646	CL up vs DD
PIK3R1	NM_181523	5.02014e-25	4.8926	CL up vs DD
DNAJC13	NM_015268	0.000530689	4.858	CL up vs DD
MAP4K5	NM_198794	0	4.84898	CL up vs DD
CCNA2	NM_001237	4.00191e-10	4.81353	CL up vs DD
HERC4	NM_022079	0	4.81063	CL up vs DD
PLK4	NM_014264	5.07597e-17	4.79872	CL up vs DD
CLEC2B	NM_005127	0.00623835	4.79756	CL up vs DD
PUS7L	NM_001098615	9.03565e-14	4.76577	CL up vs DD
SNX2	NM_003100	0.000118423	4.75214	CL up vs DD
PRC1	NM_003981	7.93903e-16	4.74323	CL up vs DD
RANBP2	NM_006267	1.99321e-33	4.73475	CL up vs DD
TRIP11	NM_004239	5.16716e-10	4.71639	CL up vs DD
BUB1	NM_004336	2.61608e-14	4.71177	CL up vs DD
BUB1B	NM_001211	4.91536e-28	4.67039	CL up vs DD
APC	NM_001127511	1.4076e-11	4.66966	CL up vs DD
LUC7L3	NM_016424	6.18452e-14	4.65946	CL up vs DD
TGFBR3	NM_003243	4.02959e-13	4.64352	CL up vs DD
BAZ1A	NM_013448	0	4.62951	CL up vs DD
DOCK11	NM_144658	7.72022e-08	4.62909	CL up vs DD
ATP6V1C1	NM_001695	8.56083e-05	4.60917	CL up vs DD
HSD17B14	NM_016246	3.1926e-14	4.60149	CL up vs DD
HMGCS1	NM_001098272	2.07769e-06	4.59412	CL up vs DD
SCML1	NM_001037540	1.68552e-08	4.59305	CL up vs DD
DCBLD2	NM_080927	0	4.56306	CL up vs DD
OPA1	NM_130837	6.38811e-31	4.5541	CL up vs DD
SUZ12	NM_015355	1.41102e-05	4.48974	CL up vs DD
PPP1R12A	NM_002480	1.34532e-26	4.48136	CL up vs DD
NAE1	NM_001018159	7.66547e-25	4.47752	CL up vs DD
TPR	NM_003292	0	4.47672	CL up vs DD
THOC2	NM_001081550	3.35134e-17	4.47508	CL up vs DD
MPHOSPH6	NM_005792	3.8637e-05	4.47095	CL up vs DD
EIF5B	NM_015904	1.52928e-34	4.46208	CL up vs DD
KIAA1033	NM_015275	0.0125371	4.46202	CL up vs DD
CD36	NM_001001548	2.33916e-14	4.44826	CL up vs DD
ATP13A3	NM_024524	3.21728e-07	4.4451	CL up vs DD
USP1	NM_003368	4.3945e-18	4.41957	CL up vs DD
ITGA4	NM_000885	6.88619e-38	4.3984	CL up vs DD
UPF2	NM_080599	4.9841e-12	4.38588	CL up vs DD
STAG2	NM_001042750	6.13934e-30	4.36998	CL up vs DD
ARID4A	NM_002892	1.36374e-19	4.36447	CL up vs DD
CEP290	NM_025114	0	4.35727	CL up vs DD
CHEK1	NM_001114122	2.37093e-12	4.34776	CL up vs DD
POLK	NM_016218	1.74569e-17	4.34473	CL up vs DD
ADAM10	NM_001110	1.70171e-37	4.34271	CL up vs DD
CKAP2L	NM_152515	2.58663e-06	4.33918	CL up vs DD
GCNT4	NM_016591	0.0386479	4.31757	CL up vs DD
TFAP2C	NM_003222	3.9642e-17	4.29001	CL up vs DD
RASA2	NM_006506	3.80336e-14	4.28858	CL up vs DD
KCNQ5	NM_001160133	2.62992e-16	4.27646	CL up vs DD
RND3	NM_005168	8.40181e-08	4.276	CL up vs DD
ITGA6	NM_000210	4.30109e-22	4.27503	CL up vs DD
SLTM	NM_024755	2.55415e-06	4.27024	CL up vs DD
PCM1	NM_006197	1.46772e-25	4.26146	CL up vs DD
ZNHIT6	NM_017953	3.48293e-14	4.25363	CL up vs DD
KNTC1	NM_014708	7.63178e-34	4.22375	CL up vs DD
C12orf48	NM_017915	8.5386e-09	4.22238	CL up vs DD
CLSPN	NM_022111	2.7982e-21	4.2182	CL up vs DD
FZD6	NM_003506	2.98425e-39	4.18611	CL up vs DD
MMS22L	NM_198468	3.60471e-18	4.18333	CL up vs DD
SGOL1	NM_001012410	0.00030509	4.17794	CL up vs DD
STXBP3	NM_007269	4.09369e-13	4.17377	CL up vs DD
GCC2	NM_181453	1.02355e-17	4.17253	CL up vs DD
TOP2B	NM_001068	1.75105e-14	4.16753	CL up vs DD
KIF4A	NM_012310	0.00457461	4.16479	CL up vs DD
CDKN3	NM_005192	2.46134e-06	4.16078	CL up vs DD
GLIPR1	NM_006851	2.49446e-06	4.15643	CL up vs DD
SHOC2	NM_007373	3.02143e-07	4.15138	CL up vs DD
XG	NM_001141919	6.8279e-05	4.13891	CL up vs DD
ATAD5	NM_024857	6.33453e-17	4.11977	CL up vs DD
AURKA	NM_198433	2.12141e-08	4.11386	CL up vs DD
ADK	NM_006721	4.4074e-13	4.11336	CL up vs DD
NEXN	NM_144573	0.0211522	4.10913	CL up vs DD
CCNB2	NM_004701	8.12469e-05	4.08661	CL up vs DD
MASTL	NM_001172303	0.0139003	4.0658	CL up vs DD
STS	NM_000351	2.12675e-37	4.04596	CL up vs DD
CCNB1	NM_031966	8.12347e-16	4.04222	CL up vs DD
SELENBP1	NM_003944	4.25776e-16	4.03869	CL up vs DD
MUDENG	NM_018229	0.0130777	4.03652	CL up vs DD
SFRS18	NM_032870	7.59616e-08	4.03064	CL up vs DD
C10orf12	BC024315	0.00145457	4.02606	CL up vs DD
GEN1	NM_182625	1.37195e-17	4.02442	CL up vs DD
RNF219	NM_024546	0.0029652	4.01599	CL up vs DD
LGR4	NM_018490	3.45e-41	4.00826	CL up vs DD
PKN2	NM_006256	1.74956e-10	4.00509	CL up vs DD
ATP11C	NM_173694	1.02788e-17	3.98655	CL up vs DD
PCF11	NM_015885	2.27837e-19	3.93257	CL up vs DD
TOPBP1	NM_007027	7.06572e-16	3.92117	CL up vs DD
SRSF2IP	NM_004719	9.33097e-05	3.91764	CL up vs DD
SAMD9L	NM_152703	4.47416e-10	3.91486	CL up vs DD
DIS3	NM_014953	1.02109e-07	3.91152	CL up vs DD
CP110	NM_014711	5.36693e-09	3.89985	CL up vs DD
IL6ST	NM_002184	0.000175371	3.89619	CL up vs DD
DZIP3	NM_014648	1.70129e-06	3.89375	CL up vs DD
RMI1	NM_024945	4.31083e-10	3.89301	CL up vs DD
USP47	NM_017944	2.17734e-27	3.88641	CL up vs DD
SREK1	NM_139168	8.08015e-18	3.8846	CL up vs DD
CCDC55	NM_032141	0.0198917	3.88354	CL up vs DD
PRLR	NM_000949	3.25574e-16	3.87438	CL up vs DD
ZFYVE16	NM_001105251	1.21027e-16	3.87358	CL up vs DD
EPB41L3	NM_012307	0	3.86747	CL up vs DD
C12orf75	NM_001145199	1.62748e-12	3.86265	CL up vs DD
DNTTIP2	NM_014597	5.17847e-06	3.85644	CL up vs DD
JAK2	NM_004972	1.7872e-36	3.84984	CL up vs DD
MYO5A	NM_000259	5.69249e-40	3.84959	CL up vs DD
C9orf102	NM_001010895	1.0305e-06	3.84685	CL up vs DD
CLDN11	NM_005602	3.4614e-08	3.84553	CL up vs DD
MAN2A1	NM_002372	0	3.84552	CL up vs DD
CCDC82	NM_024725	1.54414e-17	3.84018	CL up vs DD
CAB39L	NM_030925	0.00472274	3.82051	CL up vs DD
C12orf4	NM_020374	0.00671469	3.82029	CL up vs DD
NPAT	NM_002519	4.33838e-06	3.81284	CL up vs DD
DMXL2	NM_001174116	0	3.80965	CL up vs DD
C5orf42	BC144069	0	3.78993	CL up vs DD
RFC3	NM_002915	9.88648e-11	3.78829	CL up vs DD
RAB11FIP2	NM_014904	4.83524e-09	3.78523	CL up vs DD
SAMD9	NM_017654	6.81402e-08	3.77858	CL up vs DD
TRPM7	NM_017672	4.9335e-39	3.77282	CL up vs DD
CCDC14	NM_022757	6.39198e-10	3.77171	CL up vs DD
SSX2IP	NM_001166417	1.28856e-36	3.7667	CL up vs DD
C11orf41	NM_012194	0.00567053	3.76117	CL up vs DD
ZNF267	NM_003414	0.000742538	3.75413	CL up vs DD
NAA15	NM_057175	6.54582e-32	3.7489	CL up vs DD
DIAPH2	NM_007309	9.61155e-26	3.74654	CL up vs DD
NAV3	NM_014903	9.88399e-25	3.74125	CL up vs DD
USP16	NM_006447	1.05742e-10	3.73759	CL up vs DD
BIRC2	NM_001166	1.82597e-24	3.73735	CL up vs DD
MLF1IP	NM_024629	9.30312e-17	3.71742	CL up vs DD
ZIC1	NM_003412	4.64839e-05	3.70989	CL up vs DD
FANCM	NM_020937	0.000648933	3.70943	CL up vs DD
KIAA0586	NM_014749	7.85938e-34	3.69246	CL up vs DD
FAR1	NM_032228	5.59152e-20	3.69106	CL up vs DD
CHD1	NM_001270	1.63916e-16	3.6901	CL up vs DD
FAM177A1	NM_001079519	6.14889e-06	3.68704	CL up vs DD
ASPN	NM_017680	1.51024e-06	3.68702	CL up vs DD
EVI2B	NM_006495	0.035812	3.68488	CL up vs DD
ATP2B1	NM_001001323	1.00859e-17	3.66077	CL up vs DD
PLEKHA5	NM_019012	2.88862e-34	3.65825	CL up vs DD
CDK17	NM_001170464	1.16133e-20	3.65242	CL up vs DD
DOCK10	NM_014689	5.91997e-17	3.64965	CL up vs DD
NKTR	NM_005385	2.31262e-21	3.64407	CL up vs DD
FAM111A	NM_001142520	7.94417e-13	3.6423	CL up vs DD
HMGCR	NM_000859	1.89542e-05	3.63318	CL up vs DD
SGK3	NM_013257	4.11091e-17	3.63223	CL up vs DD
RBL1	NM_002895	7.27965e-28	3.63217	CL up vs DD
CHD9	NM_025134	5.55449e-39	3.62769	CL up vs DD
HAUS6	NM_017645	0.0330488	3.62566	CL up vs DD
BBS7	NM_176824	1.1513e-13	3.62317	CL up vs DD
CACNA2D1	NM_000722	4.80909e-26	3.62253	CL up vs DD
ARFGEF1	NM_006421	0	3.61924	CL up vs DD
GNG2	NM_053064	0.0496173	3.61585	CL up vs DD
PHIP	NM_017934	2.76e-39	3.61291	CL up vs DD
CHN1	NM_001822	2.10826e-21	3.61252	CL up vs DD
SNX16	NM_022133	6.09746e-05	3.60717	CL up vs DD
DLD	NM_000108	2.01536e-11	3.6067	CL up vs DD
BLZF1	NM_003666	3.11978e-05	3.59914	CL up vs DD
FSD1L	NM_207647	5.86612e-06	3.59774	CL up vs DD
NBEAL1	NM_001114132	2.54461e-05	3.58928	CL up vs DD
NBN	NM_002485	1.03951e-19	3.5878	CL up vs DD
CDCA2	NM_152562	1.2099e-27	3.58298	CL up vs DD
RBM25	NM_021239	4.05509e-09	3.5788	CL up vs DD
RFX8	NM_001145664	1.15047e-10	3.57836	CL up vs DD
PIBF1	NM_006346	3.10269e-07	3.56977	CL up vs DD
LRRC2	NM_024512	0.000110247	3.56195	CL up vs DD
SKA3	NM_145061	8.30077e-14	3.55727	CL up vs DD
DYNLT3	NM_006520	0.0184655	3.55598	CL up vs DD
PRPF4B	NM_003913	1.23402e-11	3.55588	CL up vs DD
TTC14	NM_001042601	3.20426e-23	3.55549	CL up vs DD
CKAP5	NM_001008938	6.97204e-27	3.54252	CL up vs DD
EXOC5	NM_006544	1.17051e-10	3.53978	CL up vs DD
GNPTAB	NM_024312	1.04759e-37	3.53373	CL up vs DD
PIK3R3	NM_003629	9.55756e-06	3.53049	CL up vs DD
ZBTB41	NM_194314	0.0124004	3.52811	CL up vs DD
CUL5	NM_003478	2.25829e-24	3.52769	CL up vs DD
ECHDC1	NM_001002030	0.0197246	3.52363	CL up vs DD
FAM164A	NM_016010	0.00271484	3.51801	CL up vs DD
PHF3	NM_015153	6.34869e-05	3.51351	CL up vs DD
NCEH1	NM_001146276	4.47861e-14	3.51196	CL up vs DD
PLXNC1	NM_005761	5.13306e-12	3.50427	CL up vs DD
KRR1	NM_007043	0.00147082	3.49781	CL up vs DD
BDP1	NM_018429	1.51381e-36	3.4959	CL up vs DD
FAM72D	AB096683	5.11328e-11	3.49284	CL up vs DD
RB1	NM_000321	3.96256e-18	3.49	CL up vs DD
OSBPL1A	NM_080597	0	3.48595	CL up vs DD
ARHGAP24	NM_001025616	2.42928e-13	3.48024	CL up vs DD
IFT74	NM_025103	2.17041e-06	3.47017	CL up vs DD
TMOD2	NM_014548	0.000568605	3.47011	CL up vs DD
BMPER	NM_133468	2.09074e-24	3.46196	CL up vs DD
ANO4	NM_178826	2.1045e-39	3.46174	CL up vs DD
MALAT1	NR_002819	1.1524e-15	3.46111	CL up vs DD
RAD50	NM_005732	7.75755e-28	3.46097	CL up vs DD
HEXB	NM_000521	4.15179e-27	3.45776	CL up vs DD
TMEM135	NM_022918	1.10205e-07	3.45218	CL up vs DD
MRE11A	NM_005591	1.27964e-05	3.45029	CL up vs DD
ZFC3H1	NM_144982	1.5525e-39	3.4437	CL up vs DD
GLCE	NM_015554	1.21563e-08	3.43669	CL up vs DD
VRK2	NM_001130483	3.95928e-21	3.43641	CL up vs DD
STIL	NM_001048166	2.14647e-15	3.43618	CL up vs DD
LTN1	NM_015565	2.865e-30	3.43223	CL up vs DD
ZNF195	NM_001130520	0.00891292	3.43188	CL up vs DD
PLCB4	NM_001172646	4.21316e-07	3.42691	CL up vs DD
CEP97	NM_024548	2.68268e-14	3.42669	CL up vs DD
NAA25	NM_024953	3.4808e-15	3.42353	CL up vs DD
ASAH1	NM_177924	0	3.41648	CL up vs DD
FBXO5	NM_012177	0.000103837	3.41548	CL up vs DD
AGL	NM_000028	1.035e-39	3.41361	CL up vs DD
CCDC46	NM_145036	3.77964e-12	3.411	CL up vs DD
PHLDA1	NM_007350	1.30624e-21	3.40513	CL up vs DD
MIER1	NM_020948	8.24468e-05	3.39812	CL up vs DD
GOLGB1	NM_004487	4.91072e-26	3.39652	CL up vs DD
PRKG1	NM_001098512	2.29785e-19	3.39512	CL up vs DD
BAALC	NM_024812	1.45498e-13	3.38293	CL up vs DD
CENPJ	NM_018451	1.60589e-08	3.36934	CL up vs DD
LIN7C	NM_018362	0.000845382	3.35823	CL up vs DD
SLIT2	NM_004787	5.79204e-16	3.35794	CL up vs DD
UCHL3	NM_006002	2.06237e-05	3.35736	CL up vs DD
NLGN1	NM_014932	1.43053e-07	3.35609	CL up vs DD
PCDH18	NM_019035	9.14631e-10	3.35232	CL up vs DD
NEK1	NM_012224	1.93266e-24	3.34979	CL up vs DD
ODF2L	NM_001184765	1.26331e-10	3.3428	CL up vs DD
MALT1	NM_006785	0	3.34213	CL up vs DD
BRCA2	NM_000059	5.71973e-11	3.33183	CL up vs DD
BCAP29	NM_018844	0.00110188	3.32814	CL up vs DD
ATM	NM_000051	5.6756e-18	3.32722	CL up vs DD
ASAP1	NM_018482	1.07508e-27	3.32594	CL up vs DD
RSRC1	NM_016625	0.00112388	3.32396	CL up vs DD
FGD4	NM_139241	5.42555e-16	3.31722	CL up vs DD
ANKRD12	NM_015208	0	3.31686	CL up vs DD
ACADSB	NM_001609	8.34964e-05	3.31398	CL up vs DD
C5orf51	NM_175921	1.2755e-17	3.31025	CL up vs DD
VPS26A	NM_004896	2.58639e-18	3.30914	CL up vs DD
DHX29	NM_019030	3.63155e-12	3.30643	CL up vs DD
BOD1L	NM_148894	1.37958e-14	3.3038	CL up vs DD
RIF1	NM_018151	1.87208e-10	3.30194	CL up vs DD
ACSL3	NM_004457	1.48345e-09	3.29628	CL up vs DD
NOL8	NR_024020	1.74641e-08	3.28308	CL up vs DD
PEX3	NM_003630	5.48684e-08	3.28003	CL up vs DD
THBD	NM_000361	1.19223e-12	3.27789	CL up vs DD
IFT80	NM_001190241	0.0149743	3.27739	CL up vs DD
VPS13B	NM_017890	0	3.27721	CL up vs DD
SFRP1	NM_003012	2.1778e-08	3.27397	CL up vs DD
ACAT1	NM_000019	1.46086e-10	3.27226	CL up vs DD
UBL3	NM_007106	0.0046519	3.2633	CL up vs DD
PGAP1	NM_024989	8.16429e-16	3.2626	CL up vs DD
EIF3A	NM_003750	3.4845e-39	3.25798	CL up vs DD
KIAA0020	NM_014878	4.11664e-09	3.25108	CL up vs DD
EXOC1	NM_001024924	4.39697e-19	3.23903	CL up vs DD
AKAP11	NM_016248	2.1803e-13	3.22838	CL up vs DD
MYO6	NM_004999	4.39581e-16	3.22815	CL up vs DD
SRSF11	NM_004768	5.50981e-12	3.22614	CL up vs DD
SOAT1	NM_003101	0.000142318	3.2241	CL up vs DD
SMARCAD1	NM_001128429	7.43177e-15	3.22144	CL up vs DD
EHBP1	NM_015252	1.07274e-08	3.21081	CL up vs DD
AHR	NM_001621	1.74399e-17	3.21004	CL up vs DD
CCDC18	NM_206886	0.000191339	3.20919	CL up vs DD
BBS10	NM_024685	0.0244441	3.20635	CL up vs DD
ZNF83	NM_001105549	0.0052768	3.20604	CL up vs DD
XRN1	NM_019001	1.40682e-24	3.20175	CL up vs DD
RNF152	NM_173557	1.99024e-05	3.20102	CL up vs DD
CHUK	NM_001278	0.00515052	3.19957	CL up vs DD
GOLIM4	NM_014498	3.6301e-12	3.19565	CL up vs DD
SMC5	NM_015110	3.45e-41	3.1934	CL up vs DD
MANEA	NM_024641	0.000354894	3.19275	CL up vs DD
PAMR1	NM_015430	1.1327e-23	3.19164	CL up vs DD
NIPBL	NM_015384	1.06056e-36	3.19104	CL up vs DD
RPS6KA3	NM_004586	5.26879e-07	3.19021	CL up vs DD
TWSG1	NM_020648	3.94128e-06	3.18892	CL up vs DD
EPB41L2	NM_001431	3.49821e-06	3.18781	CL up vs DD
ORC3	NM_181837	0.000833696	3.18545	CL up vs DD
RABEP1	NM_004703	1.98832e-28	3.18442	CL up vs DD
RASA1	NM_002890	6.79817e-26	3.1771	CL up vs DD
CSE1L	NM_001316	7.38097e-17	3.17263	CL up vs DD
MYO9A	NM_006901	1.05892e-13	3.17245	CL up vs DD
KIAA1468	NM_020854	0.00253771	3.16693	CL up vs DD
ZNF638	NM_014497	6.67574e-39	3.15538	CL up vs DD
SCFD1	NM_016106	4.78038e-09	3.15042	CL up vs DD
UTRN	NM_007124	0	3.14949	CL up vs DD
USP8	NM_001128611	4.75567e-13	3.14476	CL up vs DD
NEDD4	NM_006154	1.16195e-08	3.13774	CL up vs DD
KIF3A	NM_007054	0.000134686	3.1367	CL up vs DD
CLGN	NM_001130675	1.21594e-06	3.12956	CL up vs DD
QPCT	NM_012413	8.51754e-08	3.12869	CL up vs DD
NIN	NM_020921	0	3.12821	CL up vs DD
C14orf135	NM_022495	0.00220168	3.12247	CL up vs DD
KIAA0196	NM_014846	1.03391e-20	3.1204	CL up vs DD
STK3	NM_006281	1.01655e-06	3.12015	CL up vs DD
LIFR	NM_002310	5.29811e-13	3.11853	CL up vs DD
TMF1	NM_007114	0.00436665	3.11781	CL up vs DD
DMXL1	NM_005509	9.61426e-20	3.11769	CL up vs DD
TLR3	NM_003265	4.63628e-05	3.11703	CL up vs DD
RBM41	NM_018301	1.42613e-06	3.11449	CL up vs DD
HAUS3	NM_024511	1.46207e-17	3.11098	CL up vs DD
CDC27	NM_001114091	0.000534643	3.10588	CL up vs DD
SOCS4	NM_199421	3.17853e-07	3.10544	CL up vs DD
MAP4K3	NM_003618	1.0786e-28	3.1048	CL up vs DD
SCYL2	NM_017988	0.000741199	3.10397	CL up vs DD
CTSS	NM_004079	4.68841e-14	3.1002	CL up vs DD
PAPOLA	NM_032632	1.35271e-16	3.0988	CL up vs DD
UTP20	NM_014503	0	3.09872	CL up vs DD
ZNF644	NM_201269	1.42374e-10	3.09706	CL up vs DD
VRK1	NM_003384	0.00102729	3.09545	CL up vs DD
SLC30A9	NM_006345	4.52308e-15	3.08481	CL up vs DD
TRIM24	NM_015905	8.7337e-35	3.08316	CL up vs DD
OSTF1	NM_012383	0.0130176	3.08232	CL up vs DD
RICTOR	NM_152756	3.99023e-24	3.08152	CL up vs DD
UBA6	NM_018227	2.89289e-14	3.07441	CL up vs DD
DOCK7	NM_033407	1.88581e-15	3.07431	CL up vs DD
VEZT	NM_017599	1.25473e-05	3.07429	CL up vs DD
CYLD	NM_015247	9.56418e-18	3.073	CL up vs DD
SLC7A8	NM_012244	6.47108e-07	3.07291	CL up vs DD
CUL2	NM_003591	4.37971e-16	3.07254	CL up vs DD
TPP2	NM_003291	0	3.0718	CL up vs DD
KIAA1841	NM_001129993	7.74037e-21	3.0697	CL up vs DD
CIT	NM_007174	0	3.06837	CL up vs DD
PIK3CA	NM_006218	1.49613e-05	3.06611	CL up vs DD
METAP2	NM_006838	0.0303028	3.06102	CL up vs DD
GXYLT1	NM_173601	1.39682e-11	3.0541	CL up vs DD
RCBTB1	NM_018191	2.31791e-14	3.04266	CL up vs DD
EDNRA	NM_001957	7.81351e-07	3.04044	CL up vs DD
CLK4	NM_020666	5.23589e-05	3.03482	CL up vs DD
HERC3	NM_014606	2.89605e-21	3.03377	CL up vs DD
SPAG9	NM_001130528	5.13855e-35	3.03298	CL up vs DD
NUP107	NM_020401	9.26103e-09	3.03201	CL up vs DD
POLE2	NM_002692	1.26819e-10	3.03086	CL up vs DD
CTNNAL1	NM_003798	4.80493e-23	3.02884	CL up vs DD
ATG2B	NM_018036	5.4653e-19	3.02629	CL up vs DD
NT5E	NM_002526	0.000145739	3.01939	CL up vs DD
PRTFDC1	NM_020200	1.1925e-22	3.01863	CL up vs DD
ELK3	NM_005230	0.000251573	3.01759	CL up vs DD
PLCB1	NM_182734	3.22581e-20	3.01181	CL up vs DD
ERI1	NM_153332	3.39621e-08	3.00858	CL up vs DD
PI4K2B	NM_018323	2.08027e-23	3.00512	CL up vs DD
BIVM	NM_017693	2.90681e-24	3.00309	CL up vs DD
LNPEP	NM_005575	1.38483e-29	3.00135	CL up vs DD
SRSF5	NM_001039465	7.78275e-17	3.00074	CL up vs DD
AHI1	NM_001134831	5.64881e-28	2.99973	CL up vs DD
MEIS1	NM_002398	2.83258e-12	2.99727	CL up vs DD
CCAR1	NM_018237	5.27104e-21	2.99419	CL up vs DD
UTP15	NM_032175	8.93401e-07	2.99228	CL up vs DD
USPL1	NM_005800	2.99324e-06	2.98928	CL up vs DD
UBR3	NM_172070	0.000556552	2.98902	CL up vs DD
ASCC3	NM_006828	1.22532e-06	2.98661	CL up vs DD
SASS6	NM_194292	6.23556e-07	2.98522	CL up vs DD
RNF182	NM_001165032	5.50644e-07	2.98197	CL up vs DD
RBBP8	NM_002894	1.00673e-10	2.97904	CL up vs DD
LAMP2	NM_002294	9.72436e-13	2.97899	CL up vs DD
RASSF8	NM_007211	0.00589184	2.97791	CL up vs DD
NCAPG2	NM_017760	2.93521e-06	2.97657	CL up vs DD
BAT2L2	NM_015172	2.82757e-28	2.97647	CL up vs DD
FAM13B	NM_016603	2.91541e-24	2.9728	CL up vs DD
CTSL1	NM_001912	5.11659e-09	2.97079	CL up vs DD
BAZ2B	NM_013450	6.93894e-10	2.97037	CL up vs DD
MSH2	NM_000251	1.6998e-13	2.96903	CL up vs DD
ERCC5	NM_000123	4.90466e-17	2.96901	CL up vs DD
SENP7	NM_020654	2.13478e-19	2.96721	CL up vs DD
MORC3	NM_015358	9.56814e-17	2.96633	CL up vs DD
DOPEY1	NM_015018	5.24676e-17	2.96143	CL up vs DD
XPO1	NM_003400	2.59077e-14	2.95986	CL up vs DD
ELTD1	NM_022159	0.0169794	2.95939	CL up vs DD
HMGN3	NM_004242	2.92407e-08	2.957	CL up vs DD
PRPF18	NM_003675	0.0308374	2.95446	CL up vs DD
AKAP9	NM_005751	0	2.95258	CL up vs DD
SF3B1	NM_012433	1.74769e-22	2.94837	CL up vs DD
BMP2K	NM_198892	2.72615e-28	2.9455	CL up vs DD
FXR1	NM_001013439	2.74929e-12	2.94032	CL up vs DD
SENP6	NM_015571	7.63982e-13	2.94027	CL up vs DD
PDP1	NM_001161778	2.3926e-12	2.93492	CL up vs DD
USP25	NM_013396	3.86639e-26	2.93123	CL up vs DD
SETX	NM_015046	2.89009e-33	2.9306	CL up vs DD
SNX13	NM_015132	3.17193e-28	2.92702	CL up vs DD
SPAG5	NM_006461	4.75518e-06	2.9265	CL up vs DD
CD2AP	NM_012120	4.89766e-19	2.92284	CL up vs DD
RUFY2	NM_017987	5.67985e-09	2.92279	CL up vs DD
ACAT2	NM_005891	5.0858e-07	2.91895	CL up vs DD
MPP5	NM_022474	0.0002623	2.91809	CL up vs DD
BRMS1L	NM_032352	2.77655e-12	2.91552	CL up vs DD
LMNB1	NM_005573	5.39019e-11	2.91459	CL up vs DD
UACA	NM_018003	1.49159e-31	2.91288	CL up vs DD
FPGT	NM_003838	2.28735e-07	2.91236	CL up vs DD
CWF19L2	NM_152434	0.000820224	2.91163	CL up vs DD
PTPN13	NM_080683	0	2.91095	CL up vs DD
FAM178A	NM_018121	1.84718e-28	2.90947	CL up vs DD
EDEM3	NM_025191	9.43744e-16	2.90947	CL up vs DD
SBNO1	NM_001167856	4.54697e-14	2.90901	CL up vs DD
SOS2	NM_006939	6.80944e-09	2.90783	CL up vs DD
ABCA5	NM_018672	7.75023e-19	2.90739	CL up vs DD
C14orf145	NM_152446	0.0254915	2.90351	CL up vs DD
ASPH	NM_004318	2.41392e-15	2.90319	CL up vs DD
DDX58	NM_014314	6.01515e-18	2.90232	CL up vs DD
SEC62	NM_003262	2.7544e-17	2.90074	CL up vs DD
EXO1	NM_130398	6.90071e-14	2.89936	CL up vs DD
IDI1	NM_004508	2.52794e-20	2.89823	CL up vs DD
GNPDA2	NM_138335	4.27512e-05	2.89738	CL up vs DD
LDLR	NM_000527	3.73557e-28	2.89381	CL up vs DD
MTIF2	NM_002453	7.41007e-15	2.8917	CL up vs DD
NPC2	NM_006432	0.00134838	2.89168	CL up vs DD
KIF15	NM_020242	5.0299e-06	2.89157	CL up vs DD
MET	NM_001127500	3.74662e-20	2.89073	CL up vs DD
HLTF	NM_003071	6.6965e-16	2.89019	CL up vs DD
TBC1D15	NM_022771	9.15433e-15	2.88978	CL up vs DD
PTGER2	NM_000956	8.9872e-07	2.8885	CL up vs DD
DENND4C	NM_017925	0.00424945	2.88778	CL up vs DD
SC5DL	NM_006918	0.00895342	2.8869	CL up vs DD
TTLL7	NM_024686	1.8667e-22	2.88639	CL up vs DD
TRAPPC8	NM_014939	6.89999e-41	2.88513	CL up vs DD
TRIP13	NM_004237	3.09061e-08	2.88358	CL up vs DD
DHX36	NM_020865	4.10241e-18	2.88069	CL up vs DD
USP34	NM_014709	6.84376e-18	2.87753	CL up vs DD
CLK1	NR_027856	1.26792e-05	2.8696	CL up vs DD
CFL2	NM_138638	5.84731e-16	2.86258	CL up vs DD
GLMN	NM_053274	0.000218893	2.86227	CL up vs DD
KIAA1598	NM_001127211	2.95131e-32	2.85996	CL up vs DD
PLK1	NM_005030	0.000639985	2.85955	CL up vs DD
PTBP2	NM_021190	2.08797e-14	2.85867	CL up vs DD
SULF1	NM_001128205	3.40416e-20	2.85643	CL up vs DD
RAB23	NM_016277	4.79563e-07	2.855	CL up vs DD
TARDBP	NM_007375	1.8984e-17	2.85452	CL up vs DD
MLL5	NM_182931	3.21345e-36	2.85342	CL up vs DD
VBP1	NM_003372	0.000451595	2.85327	CL up vs DD
VPS13A	NM_033305	1.58526e-19	2.85312	CL up vs DD
ZNF280C	NM_017666	1.38243e-07	2.84946	CL up vs DD
NR1D2	NM_005126	0.0109304	2.84933	CL up vs DD
TXNDC9	NM_005783	1.99383e-06	2.84536	CL up vs DD
CPEB2	NM_182485	2.54337e-19	2.84522	CL up vs DD
GMFB	NM_004124	4.90268e-05	2.84392	CL up vs DD
MTBP	NM_022045	9.44019e-14	2.8437	CL up vs DD
METTL14	NM_020961	3.72976e-13	2.83507	CL up vs DD
AIMP1	NM_004757	0.000690538	2.82926	CL up vs DD
XPO4	NM_022459	1.0921e-05	2.82896	CL up vs DD
C4orf21	NM_018392	1.73377e-24	2.82798	CL up vs DD
C5orf30	BC009203	0.021962	2.82451	CL up vs DD
MAPK6	NM_002748	1.15649e-12	2.82207	CL up vs DD
CCDC112	NM_001040440	1.58767e-05	2.82163	CL up vs DD
DDX46	NM_014829	1.3856e-33	2.82072	CL up vs DD
GPD2	NM_001083112	3.67874e-22	2.81885	CL up vs DD
QSER1	NM_001076786	1.29731e-19	2.81871	CL up vs DD
BPTF	NM_004459	1.84377e-14	2.81296	CL up vs DD
TMEM171	NM_173490	5.26761e-10	2.81278	CL up vs DD
RSRC2	NR_036435	1.68486e-05	2.80992	CL up vs DD
CHM	NM_000390	2.12399e-14	2.80833	CL up vs DD
MEF2C	NM_002397	1.30064e-19	2.80648	CL up vs DD
MLLT10	NM_004641	1.77948e-25	2.79539	CL up vs DD
DTWD1	NM_020234	0.000533571	2.79398	CL up vs DD
FNDC3A	NM_001079673	0.000943053	2.79284	CL up vs DD
SLMAP	NM_007159	4.12613e-17	2.78956	CL up vs DD
PHF20L1	NM_016018	9.72462e-25	2.7866	CL up vs DD
LYST	NM_000081	4.2406e-31	2.78509	CL up vs DD
SP100	NM_003113	3.57316e-17	2.78456	CL up vs DD
CPD	NM_001304	7.76249e-39	2.78398	CL up vs DD
THOC1	NM_005131	1.57313e-12	2.78349	CL up vs DD
KIF2C	NM_006845	2.68924e-15	2.78308	CL up vs DD
OXTR	NM_000916	2.18217e-12	2.78182	CL up vs DD
TIA1	NM_022173	1.25008e-07	2.78136	CL up vs DD
ZNF449	NM_152695	7.14586e-09	2.78108	CL up vs DD
EXOSC9	NM_001034194	5.18615e-24	2.77795	CL up vs DD
TMEFF1	NM_003692	1.09417e-13	2.77681	CL up vs DD
ABCE1	NM_002940	5.37364e-06	2.77473	CL up vs DD
USP24	NM_015306	2.25667e-08	2.77453	CL up vs DD
CHURC1	NM_145165	0.00492876	2.7692	CL up vs DD
C1orf27	NM_017847	0.00127684	2.76812	CL up vs DD
CNTLN	NM_017738	3.12539e-07	2.76761	CL up vs DD
ZNF280D	NM_017661	1.34515e-07	2.76669	CL up vs DD
PHTF2	NM_001127358	6.28333e-19	2.76598	CL up vs DD
LRRCC1	NM_033402	4.6631e-10	2.76514	CL up vs DD
NAV2	NM_182964	9.00953e-28	2.76176	CL up vs DD
SGCD	NM_000337	1.07509e-18	2.75428	CL up vs DD
ZNF300P1	NR_026867	0.000236651	2.75159	CL up vs DD
PRKD3	NM_005813	0.000135444	2.74993	CL up vs DD
ATG4C	NM_032852	0.028092	2.74791	CL up vs DD
OXCT1	NM_000436	4.86356e-19	2.74364	CL up vs DD
AMD1	NM_001634	0.000907445	2.7429	CL up vs DD
ARGLU1	NM_018011	7.06882e-26	2.73657	CL up vs DD
UBR1	NM_174916	2.08883e-19	2.73492	CL up vs DD
KDELC2	NM_153705	5.81287e-12	2.73303	CL up vs DD
FBN2	NM_001999	1.33991e-19	2.7328	CL up vs DD
DPM1	NM_003859	0.0026494	2.73027	CL up vs DD
FOXN2	NM_002158	0.000105753	2.72874	CL up vs DD
PCYOX1	NM_016297	0.000114257	2.72871	CL up vs DD
TAOK3	NM_016281	3.96387e-12	2.72801	CL up vs DD
SETD4	NM_017438	1.80904e-08	2.72611	CL up vs DD
PPP1CC	NM_002710	3.76128e-05	2.72571	CL up vs DD
WHSC1L1	NM_023034	5.56032e-30	2.72465	CL up vs DD
MGST1	NM_145791	4.924e-06	2.7225	CL up vs DD
IKBIP	NM_153687	4.58602e-05	2.71849	CL up vs DD
CAMSAP1L1	NM_203459	5.31826e-10	2.7157	CL up vs DD
CSTF3	NM_001326	3.35354e-06	2.71459	CL up vs DD
ITFG1	NM_030790	1.40692e-08	2.71398	CL up vs DD
CDC73	NM_024529	2.55304e-19	2.71365	CL up vs DD
SLC36A4	NM_152313	1.06346e-09	2.70783	CL up vs DD
GALNT7	NM_017423	1.65845e-16	2.70723	CL up vs DD
GBP1	NM_002053	0.00250534	2.70328	CL up vs DD
SPG20	NM_001142295	1.19176e-21	2.70311	CL up vs DD
ALKBH8	NM_138775	7.59982e-05	2.70309	CL up vs DD
RAD21	NM_006265	5.52284e-09	2.70282	CL up vs DD
SRBD1	NM_018079	8.48611e-13	2.70111	CL up vs DD
APLP2	NM_001642	9.09044e-35	2.70067	CL up vs DD
BMS1	NM_014753	3.12699e-06	2.6998	CL up vs DD
GGNBP2	NM_024835	4.70732e-15	2.69899	CL up vs DD
PRKAR2B	NM_002736	3.43913e-26	2.69772	CL up vs DD
ZFP106	NM_022473	0.000436574	2.6975	CL up vs DD
NDUFA5	NM_005000	0.042403	2.69527	CL up vs DD
INPP4B	NM_003866	7.13291e-14	2.6928	CL up vs DD
ESCO1	NM_052911	1.05051e-05	2.69264	CL up vs DD
TMEM38B	NM_018112	1.92003e-09	2.68915	CL up vs DD
VPS41	NM_014396	1.12216e-14	2.68831	CL up vs DD
ADD3	NM_016824	9.69155e-08	2.68775	CL up vs DD
CTR9	NM_014633	1.04176e-24	2.68741	CL up vs DD
PBX3	NM_006195	3.64465e-12	2.68735	CL up vs DD
CPNE8	NM_153634	9.42443e-13	2.68503	CL up vs DD
TYMS	NM_001071	2.71497e-08	2.68402	CL up vs DD
C13orf34	NM_024808	6.57878e-09	2.68022	CL up vs DD
BLM	NM_000057	1.92026e-07	2.67965	CL up vs DD
ANKRD26	NM_014915	2.70107e-14	2.67908	CL up vs DD
GPN3	NM_001164372	0.00792178	2.67616	CL up vs DD
RB1CC1	NM_014781	5.95949e-27	2.67555	CL up vs DD
C11orf82	NM_145018	0.000108129	2.67514	CL up vs DD
NFAT5	NM_138714	1.94925e-39	2.67508	CL up vs DD
KRIT1	NM_194455	6.1958e-35	2.67254	CL up vs DD
CXorf23	NM_198279	0.00342513	2.67225	CL up vs DD
SWAP70	NM_015055	0.0127733	2.67217	CL up vs DD
GALNTL2	NM_054110	1.68488e-07	2.66664	CL up vs DD
NCAPH	NM_015341	1.30978e-05	2.66619	CL up vs DD
USP9X	NM_001039590	4.29857e-27	2.65978	CL up vs DD
DDX1	NM_004939	9.77212e-38	2.65885	CL up vs DD
ZNF385D	NM_024697	3.16574e-11	2.65683	CL up vs DD
ZNF302	NM_018443	1.5896e-08	2.655	CL up vs DD
NEIL3	NM_018248	1.07581e-05	2.65341	CL up vs DD
LRPPRC	NM_133259	0	2.65092	CL up vs DD
IQGAP1	NM_003870	0	2.64916	CL up vs DD
DCN	NM_001920	0.000108862	2.64546	CL up vs DD
ALPK2	NM_052947	2.21539e-15	2.64217	CL up vs DD
RRAGC	NM_022157	7.05098e-28	2.64112	CL up vs DD
ARSK	NM_198150	3.28519e-11	2.63848	CL up vs DD
RFC1	NM_002913	2.64045e-12	2.63844	CL up vs DD
PRPF38B	NM_018061	5.85856e-30	2.63753	CL up vs DD
PIGK	NM_005482	5.32868e-18	2.63656	CL up vs DD
FAM179B	NM_015091	2.63374e-23	2.63646	CL up vs DD
ZZZ3	NM_015534	4.49926e-11	2.63618	CL up vs DD
KAT2B	NM_003884	1.72253e-11	2.63505	CL up vs DD
PON2	NM_000305	4.47976e-19	2.63262	CL up vs DD
NAPB	NM_022080	2.3153e-10	2.63176	CL up vs DD
NMD3	NM_015938	3.4883e-08	2.63147	CL up vs DD
PRUNE2	NM_015225	0.00016741	2.63137	CL up vs DD
FAM126A	NM_032581	5.22287e-18	2.63059	CL up vs DD
CCDC41	NM_016122	8.90933e-11	2.62982	CL up vs DD
SRFBP1	NM_152546	1.12367e-11	2.62834	CL up vs DD
ITGA8	NM_003638	1.83551e-09	2.62787	CL up vs DD
STARD5	NM_181900	2.10186e-05	2.6276	CL up vs DD
ACER3	NM_018367	0.0251925	2.62513	CL up vs DD
ZRANB2	NM_005455	0.00162315	2.62485	CL up vs DD
CEP110	NM_007018	7.03982e-18	2.62275	CL up vs DD
IFI30	NM_006332	0.00188371	2.62266	CL up vs DD
RBBP6	NM_006910	3.22575e-39	2.61829	CL up vs DD
HJURP	NM_018410	4.07137e-07	2.6182	CL up vs DD
ACAD11	NM_032169	4.94146e-09	2.61562	CL up vs DD
KIAA1009	NM_014895	8.52901e-10	2.61329	CL up vs DD
C6orf155	NR_026807	0.00351086	2.61275	CL up vs DD
STRBP	NM_001171137	4.46695e-08	2.61198	CL up vs DD
DBF4	NM_006716	3.00515e-06	2.60186	CL up vs DD
TM9SF3	NM_020123	2.201e-10	2.60002	CL up vs DD
MACF1	NM_012090	0	2.59859	CL up vs DD
FAM171B	NM_177454	8.04164e-20	2.59848	CL up vs DD
CLIP1	NM_002956	0	2.59648	CL up vs DD
MPDZ	NM_003829	4.7132e-27	2.59175	CL up vs DD
HAT1	NM_003642	6.65701e-07	2.58905	CL up vs DD
ANXA4	NM_001153	5.82881e-13	2.58869	CL up vs DD
HSDL2	NM_032303	2.07718e-22	2.58783	CL up vs DD
ZNF451	NM_001031623	1.36065e-33	2.5878	CL up vs DD
CEP57	NM_014679	1.15666e-10	2.58725	CL up vs DD
RAD17	NM_133338	1.1258e-12	2.58659	CL up vs DD
STRN3	NM_001083893	1.04778e-12	2.58466	CL up vs DD
API5	NR_024625	0.0444357	2.58338	CL up vs DD
CLCN3	NM_173872	0.00331894	2.58177	CL up vs DD
ATR	NM_001184	3.63735e-32	2.58096	CL up vs DD
GINS1	NM_021067	1.06252e-09	2.58044	CL up vs DD
RAPGEF6	NM_001164386	0	2.57938	CL up vs DD
STAG1	NM_005862	4.18005e-25	2.5768	CL up vs DD
INA	NM_032727	1.64618e-15	2.57667	CL up vs DD
UHRF1BP1L	NM_015054	8.56092e-23	2.57186	CL up vs DD
PSMD14	NM_005805	2.3893e-07	2.57186	CL up vs DD
LEO1	NM_138792	2.27392e-05	2.57071	CL up vs DD
ZNF33A	NM_006954	0.00816867	2.56988	CL up vs DD
PAG1	NM_018440	2.33969e-12	2.56968	CL up vs DD
UBA5	NM_024818	1.79369e-15	2.56964	CL up vs DD
CAMK2D	NM_001221	9.43691e-19	2.5641	CL up vs DD
SYNJ1	NM_003895	0	2.56399	CL up vs DD
IFNAR1	NM_000629	7.72028e-23	2.56369	CL up vs DD
ACADM	NM_000016	2.96979e-09	2.56166	CL up vs DD
MAGOH	NM_002370	0.0080919	2.55837	CL up vs DD
NKIRAS1	NM_020345	2.96102e-07	2.55743	CL up vs DD
YTHDC2	NM_022828	4.79172e-18	2.55623	CL up vs DD
MDH1	NM_005917	1.65155e-09	2.55546	CL up vs DD
ANP32E	NM_030920	0.00686215	2.55529	CL up vs DD
EPM2AIP1	NM_014805	0.00770671	2.5526	CL up vs DD
VPS35	NM_018206	7.8402e-12	2.55191	CL up vs DD
OFD1	NM_003611	3.76186e-10	2.55171	CL up vs DD
MFN1	NM_033540	3.70268e-11	2.55092	CL up vs DD
DDX21	NM_004728	1.26104e-17	2.54981	CL up vs DD
DMTF1	NR_024549	2.81474e-20	2.54931	CL up vs DD
FAM175A	NM_139076	0.000151327	2.5486	CL up vs DD
RNF6	NM_005977	1.34069e-22	2.54598	CL up vs DD
CDC7	NM_001134420	1.87695e-05	2.54593	CL up vs DD
POLA1	NM_016937	7.48928e-16	2.54464	CL up vs DD
FBXL3	NM_012158	5.11192e-34	2.54318	CL up vs DD
PGM2L1	NM_173582	1.73749e-18	2.54117	CL up vs DD
STMN1	NM_203401	6.30016e-12	2.54091	CL up vs DD
KPNA3	NM_002267	0.0109603	2.53803	CL up vs DD
PDS5B	NM_015032	2.139e-39	2.53726	CL up vs DD
ZWINT	NM_032997	5.09804e-10	2.53705	CL up vs DD
PIGB	NM_004855	2.65588e-14	2.53637	CL up vs DD
ACAP2	NM_012287	2.2604e-28	2.53507	CL up vs DD
ANKMY2	NM_020319	8.79935e-12	2.53306	CL up vs DD
MIOS	NM_019005	2.7464e-09	2.52972	CL up vs DD
ATAD1	NM_032810	5.83158e-08	2.5295	CL up vs DD
PDS5A	NM_001100399	0	2.52738	CL up vs DD
CEP350	NM_014810	0	2.52646	CL up vs DD
SKA1	NM_001039535	2.13965e-05	2.52645	CL up vs DD
TAF1B	NM_005680	8.00354e-05	2.52619	CL up vs DD
GALNT6	NM_007210	3.33117e-26	2.52605	CL up vs DD
FAM76B	NM_144664	3.63284e-14	2.52544	CL up vs DD
HERC1	NM_003922	1.28052e-33	2.52526	CL up vs DD
LIG4	NM_002312	0.00337287	2.52408	CL up vs DD
ATF7IP	NM_018179	6.35725e-17	2.52366	CL up vs DD
FLRT2	NM_013231	8.10419e-05	2.52172	CL up vs DD
ATP1B3	NM_001679	0.00329646	2.51927	CL up vs DD
MPHOSPH10	NM_005791	8.53952e-18	2.51919	CL up vs DD
SMG1	NM_015092	8.83387e-14	2.51905	CL up vs DD
TBC1D8B	NM_017752	2.93821e-10	2.51733	CL up vs DD
YAF2	NR_034000	3.99383e-07	2.5153	CL up vs DD
FBXO3	NM_033406	0.000496221	2.5139	CL up vs DD
C12orf11	NM_018164	0.0283872	2.51011	CL up vs DD
PROS1	NM_000313	1.18917e-09	2.50861	CL up vs DD
DOCK5	NM_024940	0	2.50426	CL up vs DD
PTPN11	NM_002834	1.31588e-08	2.5025	CL up vs DD
TAX1BP1	NM_006024	2.0367e-15	2.5014	CL up vs DD
ANKRD29	NM_173505	0.000326659	2.50139	CL up vs DD
SH3BGRL	NM_003022	0.00654238	2.50121	CL up vs DD
NHLRC2	NM_198514	0.0302292	2.50114	CL up vs DD
SYAP1	NM_032796	9.96039e-09	2.50079	CL up vs DD
UBR5	NM_015902	0	2.50051	CL up vs DD
LRRFIP2	NM_006309	5.06507e-22	2.49968	CL up vs DD
KIAA1826	NM_032424	2.60322e-05	2.49744	CL up vs DD
PHKB	NM_001031835	8.95447e-37	2.49671	CL up vs DD
PTPLA	NM_014241	3.53831e-13	2.49428	CL up vs DD
SCLT1	NM_144643	1.34287e-22	2.49313	CL up vs DD
USP32	NM_032582	3.65168e-27	2.49265	CL up vs DD
LYAR	NM_017816	0.00960783	2.49194	CL up vs DD
SSH2	NM_033389	0.0105536	2.4917	CL up vs DD
TMOD3	NM_014547	0.0020732	2.49021	CL up vs DD
HSPB8	NM_014365	0.0283622	2.48753	CL up vs DD
DNAJC10	NM_018981	3.41852e-10	2.48726	CL up vs DD
RSU1	NM_012425	1.65664e-14	2.48702	CL up vs DD
THOC7	NM_025075	0.0111626	2.48375	CL up vs DD
ZNF254	NM_203282	0.0322473	2.48291	CL up vs DD
CEP135	NM_025009	1.87563e-06	2.48265	CL up vs DD
WNK1	NM_018979	0	2.48207	CL up vs DD
NCL	NM_005381	6.54795e-06	2.48092	CL up vs DD
TAOK1	NM_020791	9.28596e-21	2.48007	CL up vs DD
MOBKL1A	NM_173468	5.84057e-08	2.47949	CL up vs DD
NCOA3	NM_181659	6.60201e-06	2.47699	CL up vs DD
UBE2V2	NM_003350	0.00958638	2.47545	CL up vs DD
ARID4B	NM_016374	4.57906e-15	2.47392	CL up vs DD
IDE	NM_004969	3.0595e-16	2.4731	CL up vs DD
EZH2	NM_004456	4.02212e-18	2.47306	CL up vs DD
RRM2B	NM_015713	5.79209e-06	2.47229	CL up vs DD
COQ10B	NM_025147	3.74639e-10	2.47222	CL up vs DD
GRIK2	NM_175768	0.000864376	2.47124	CL up vs DD
SREK1IP1	NM_173829	3.36409e-05	2.47083	CL up vs DD
UEVLD	NM_001040697	1.05655e-35	2.47061	CL up vs DD
ANXA1	NM_000700	0.00592585	2.47025	CL up vs DD
PLA2R1	NM_007366	1.81159e-11	2.47	CL up vs DD
MAP3K5	NM_005923	0	2.46657	CL up vs DD
SAMHD1	NM_015474	2.97246e-19	2.46529	CL up vs DD
SLC4A4	NM_001098484	1.96618e-12	2.46462	CL up vs DD
CD46	NM_002389	1.42062e-17	2.46412	CL up vs DD
CCND1	NM_053056	3.71443e-13	2.46252	CL up vs DD
RPGR	NM_000328	7.10962e-33	2.46108	CL up vs DD
SMARCA1	NM_003069	5.33305e-30	2.45425	CL up vs DD
HDAC9	NM_178423	1.10411e-23	2.45284	CL up vs DD
MOSPD1	NM_019556	4.78762e-06	2.45077	CL up vs DD
DICER1	NM_177438	3.05623e-25	2.45074	CL up vs DD
NRD1	NM_002525	8.55593e-27	2.44685	CL up vs DD
VCAN	NM_004385	0.00125311	2.4466	CL up vs DD
HECTD1	NM_015382	1.93065e-34	2.44423	CL up vs DD
ZNF420	NM_144689	2.04987e-08	2.44356	CL up vs DD
GUF1	NM_021927	0.00955156	2.44211	CL up vs DD
ANPEP	NM_001150	3.26815e-15	2.43983	CL up vs DD
SRPX	NM_006307	2.4731e-12	2.43961	CL up vs DD
ZDHHC21	NM_178566	0.00572836	2.43829	CL up vs DD
PPP4R4	NM_058237	9.04581e-21	2.43757	CL up vs DD
YTHDC1	NM_001031732	1.50068e-16	2.43625	CL up vs DD
CSPP1	NM_024790	0.00041476	2.4361	CL up vs DD
ZCCHC6	NM_024617	3.23566e-09	2.4353	CL up vs DD
PSME4	NM_014614	3.04825e-20	2.43376	CL up vs DD
SLC25A46	NM_138773	7.69849e-15	2.43359	CL up vs DD
HNRNPA2B1	NM_031243	9.51362e-23	2.43323	CL up vs DD
WDR76	NM_024908	6.92017e-08	2.43277	CL up vs DD
XRCC4	NM_022550	3.44478e-10	2.43265	CL up vs DD
PPM1B	NM_177968	1.34078e-16	2.43226	CL up vs DD
WAPAL	NM_015045	3.53766e-24	2.43072	CL up vs DD
ATP2C1	NM_014382	0	2.43057	CL up vs DD
CTHRC1	NM_138455	2.431e-06	2.42843	CL up vs DD
FAM98A	NM_015475	2.92061e-21	2.42762	CL up vs DD
MYOF	NM_013451	8.03589e-28	2.427	CL up vs DD
NAA50	NM_025146	0.00503395	2.4266	CL up vs DD
PHF6	NM_032458	3.73047e-16	2.42595	CL up vs DD
GPBP1	NM_022913	0.00324967	2.42472	CL up vs DD
ITGA1	NM_181501	7.28884e-29	2.42406	CL up vs DD
DNMBP	NM_015221	1.33827e-14	2.42379	CL up vs DD
KIAA1586	NM_020931	5.24799e-08	2.42301	CL up vs DD
B3GALNT1	NM_001038628	6.2125e-19	2.4218	CL up vs DD
IFIT5	NM_012420	0.000189444	2.42108	CL up vs DD
ATP2B4	NM_001001396	0	2.41999	CL up vs DD
SPRED1	NM_152594	2.41197e-16	2.41786	CL up vs DD
SOS1	NM_005633	1.62715e-07	2.41739	CL up vs DD
SMC1A	NM_006306	2.23486e-31	2.41618	CL up vs DD
TMEM30A	NM_018247	0.000761016	2.41615	CL up vs DD
METTL4	NM_022840	2.80748e-15	2.41538	CL up vs DD
FBXO11	NM_001190274	1.15774e-16	2.41465	CL up vs DD
XPA	NR_027302	1.4524e-10	2.412	CL up vs DD
ALCAM	NM_001627	4.33116e-18	2.41188	CL up vs DD
PNPT1	NM_033109	1.17367e-05	2.41168	CL up vs DD
MKLN1	NM_001145354	1.37254e-21	2.40813	CL up vs DD
RPS6KB1	NM_003161	0.00266148	2.40679	CL up vs DD
RAD18	NM_020165	4.51163e-20	2.40495	CL up vs DD
MTM1	NM_000252	2.12542e-05	2.40466	CL up vs DD
HSPH1	NM_006644	5.21426e-14	2.40213	CL up vs DD
SLC12A2	NM_001046	0	2.40158	CL up vs DD
DENND2C	NM_198459	0	2.39949	CL up vs DD
NARG2	NM_024611	4.63923e-08	2.39854	CL up vs DD
ERBB2IP	NM_018695	2.75627e-12	2.39754	CL up vs DD
LNX1	NM_001126328	0.000100724	2.39264	CL up vs DD
ACSL4	NM_022977	3.05206e-14	2.39247	CL up vs DD
UCHL5	NM_015984	8.06596e-23	2.39155	CL up vs DD
SCAPER	NM_020843	1.57408e-08	2.39148	CL up vs DD
AHSA2	NM_152392	5.72067e-05	2.39058	CL up vs DD
ZNF84	NM_003428	2.68363e-08	2.38934	CL up vs DD
DCTN6	NM_006571	2.8465e-05	2.38873	CL up vs DD
LAMB1	NM_002291	2.22253e-35	2.38844	CL up vs DD
ATP8B1	NM_005603	3.08218e-34	2.38379	CL up vs DD
MEIS2	NM_172316	8.96988e-27	2.38377	CL up vs DD
WDR19	NM_025132	2.48564e-14	2.38144	CL up vs DD
PPWD1	NM_015342	0.00837128	2.3807	CL up vs DD
TOPORS	NM_005802	3.26971e-19	2.38035	CL up vs DD
KIAA0528	BC143878	5.96751e-18	2.37917	CL up vs DD
MMP16	NM_005941	0.000209444	2.37759	CL up vs DD
SLC38A4	NM_018018	5.23027e-06	2.37341	CL up vs DD
ERI2	NM_001142725	1.16509e-16	2.37308	CL up vs DD
NRP1	NM_003873	2.7226e-09	2.3727	CL up vs DD
PITPNC1	NM_181671	4.99967e-07	2.37183	CL up vs DD
NEDD1	NM_152905	5.0128e-07	2.37155	CL up vs DD
HERC6	NM_017912	2.38091e-19	2.36991	CL up vs DD
ORMDL1	NM_016467	0.00293832	2.36969	CL up vs DD
SNRNP48	NM_152551	0.00391038	2.36668	CL up vs DD
PRKG2	NM_006259	8.44326e-13	2.36489	CL up vs DD
UVRAG	NM_003369	0.000426868	2.3644	CL up vs DD
PRKAA1	NM_206907	1.03408e-17	2.36438	CL up vs DD
C13orf27	NM_138779	0.00101679	2.36342	CL up vs DD
PPHLN1	NM_016488	2.22167e-11	2.36338	CL up vs DD
DEK	NM_003472	2.48507e-07	2.36241	CL up vs DD
STX7	NM_003569	6.87594e-11	2.36131	CL up vs DD
CALD1	NM_033138	2.67694e-22	2.36104	CL up vs DD
NCAPD3	NM_015261	1.91059e-20	2.35887	CL up vs DD
POLR3F	NM_006466	0.000411335	2.35879	CL up vs DD
POT1	NM_015450	1.05165e-05	2.35726	CL up vs DD
BOD1L	NM_148894	2.42512e-12	2.35696	CL up vs DD
CCDC15	NM_025004	3.12127e-06	2.35451	CL up vs DD
NF1	NM_001042492	1.16961e-27	2.35445	CL up vs DD
WWP1	NM_007013	1.43245e-19	2.35388	CL up vs DD
PHF11	NM_001040443	9.67034e-08	2.35315	CL up vs DD
CABLES1	NM_001100619	0.0100892	2.35099	CL up vs DD
UHMK1	NM_175866	5.24809e-10	2.3501	CL up vs DD
OBFC2A	NM_001031716	9.30458e-17	2.34996	CL up vs DD
CCDC47	NM_020198	0.0133519	2.34902	CL up vs DD
MIER3	NM_152622	1.1102e-06	2.34769	CL up vs DD
SCRN3	NM_024583	1.70144e-07	2.34737	CL up vs DD
SERINC1	NM_020755	0.00136983	2.34726	CL up vs DD
CAMK2N1	NM_018584	5.27651e-10	2.34608	CL up vs DD
ZC3H7A	NM_014153	1.82392e-07	2.34504	CL up vs DD
CDK12	NM_016507	4.09373e-11	2.34499	CL up vs DD
WDR47	NM_001142550	9.6195e-08	2.34396	CL up vs DD
PRKDC	NM_006904	0	2.34282	CL up vs DD
TRIM23	NM_001656	4.19389e-07	2.34252	CL up vs DD
MAP1B	NM_005909	1.47992e-29	2.34216	CL up vs DD
STK17A	NM_004760	7.09883e-08	2.341	CL up vs DD
CCBE1	NM_133459	2.70835e-15	2.33923	CL up vs DD
NTNG1	NM_001113226	7.92679e-08	2.33864	CL up vs DD
HOOK3	NM_032410	1.8449e-30	2.33854	CL up vs DD
TRIM37	NM_015294	1.31561e-13	2.33815	CL up vs DD
ANKRD28	NM_001195098	5.66377e-25	2.33654	CL up vs DD
FIGNL1	NM_001042762	9.8876e-06	2.33642	CL up vs DD
HECTD2	NM_182765	3.6161e-23	2.3363	CL up vs DD
IGF2BP3	NM_006547	1.68659e-08	2.33606	CL up vs DD
TTF1	NM_007344	3.00373e-07	2.33471	CL up vs DD
SLC9A9	NM_173653	8.30156e-06	2.33415	CL up vs DD
NPR3	NM_000908	0.0002458	2.33149	CL up vs DD
TOP1	NM_003286	0.000144486	2.32897	CL up vs DD
USO1	NM_003715	1.90831e-31	2.32879	CL up vs DD
FBXO30	NM_032145	1.16856e-13	2.32645	CL up vs DD
TAF2	NM_003184	3.17058e-15	2.32625	CL up vs DD
PAPD4	NM_001114394	1.26046e-11	2.32434	CL up vs DD
GRK5	NM_005308	1.33236e-07	2.32432	CL up vs DD
EPC2	NM_015630	0.0199843	2.32354	CL up vs DD
CD59	NM_203330	1.33003e-06	2.32242	CL up vs DD
RIOK1	NM_031480	0.00559167	2.32072	CL up vs DD
CAPRIN2	NM_001002259	1.51484e-11	2.31989	CL up vs DD
WDR75	NM_032168	1.52277e-07	2.31956	CL up vs DD
AP3B1	NM_003664	5.25918e-05	2.3191	CL up vs DD
EMX2	NM_004098	7.42198e-15	2.3189	CL up vs DD
TCF12	NM_207036	6.27899e-39	2.3183	CL up vs DD
PLEK2	NM_016445	0.000354511	2.3183	CL up vs DD
VPS54	NM_016516	3.04996e-14	2.31756	CL up vs DD
CXorf57	NM_018015	2.8821e-07	2.31717	CL up vs DD
IPO8	NM_006390	0.000206812	2.31543	CL up vs DD
TLK1	NM_012290	1.14787e-24	2.31312	CL up vs DD
PDGFRA	NM_006206	0	2.31199	CL up vs DD
HIVEP2	NM_006734	0.00146107	2.31154	CL up vs DD
UBXN4	NM_014607	3.34389e-12	2.31068	CL up vs DD
SLC25A24	NM_213651	1.07464e-13	2.31062	CL up vs DD
FER	NM_005246	0.0017388	2.31054	CL up vs DD
ZC3H13	NM_015070	2.66788e-17	2.30969	CL up vs DD
CCDC77	NM_032358	2.89716e-11	2.30795	CL up vs DD
SMARCA5	NM_003601	3.54763e-37	2.30651	CL up vs DD
ARHGAP5	NM_001030055	1.62803e-15	2.30484	CL up vs DD
KIF13A	NM_022113	0	2.30335	CL up vs DD
APAF1	NM_181861	5.13289e-19	2.30226	CL up vs DD
ATL2	NM_022374	0.0063436	2.30099	CL up vs DD
PBRM1	NM_018165	7.07672e-31	2.29779	CL up vs DD
TMEM144	NM_018342	0.00122837	2.29775	CL up vs DD
GNA13	NM_006572	1.6027e-09	2.29378	CL up vs DD
RFC4	NM_002916	2.47864e-07	2.29372	CL up vs DD
UTP11L	NM_016037	1.73998e-07	2.29349	CL up vs DD
ZMYM2	NM_003453	0.000244542	2.29316	CL up vs DD
EIF2AK2	NM_002759	0.0396617	2.28992	CL up vs DD
RAB31	NM_006868	1.30519e-05	2.28912	CL up vs DD
COG6	NR_026745	6.11807e-07	2.28585	CL up vs DD
FASTKD1	NM_024622	3.20353e-14	2.28356	CL up vs DD
NIPAL2	NM_024759	1.39751e-11	2.2834	CL up vs DD
MCM4	NM_005914	1.55906e-34	2.28221	CL up vs DD
LPCAT2	NM_017839	0.00878545	2.28093	CL up vs DD
C3orf64	NM_173654	6.89578e-13	2.28006	CL up vs DD
SDCBP	NM_005625	1.57537e-05	2.27767	CL up vs DD
E2F7	NM_203394	3.31406e-19	2.2768	CL up vs DD
INHBA	NM_002192	0.0148072	2.2765	CL up vs DD
PRR16	NM_016644	0.00728656	2.27645	CL up vs DD
NCALD	NM_001040624	5.73772e-09	2.27429	CL up vs DD
GOLGA5	NM_005113	0.0245388	2.27312	CL up vs DD
ZC3H15	NM_018471	1.19645e-08	2.27215	CL up vs DD
AGTPBP1	NM_015239	4.58914e-10	2.27095	CL up vs DD
HPS3	NM_032383	4.53223e-33	2.26942	CL up vs DD
TDP2	NM_016614	0.00495807	2.26919	CL up vs DD
NPHP3	NM_153240	0	2.26814	CL up vs DD
CUL3	NM_003590	2.00078e-08	2.26691	CL up vs DD
EIF5	NM_183004	3.91473e-08	2.26679	CL up vs DD
RG9MTD1	NM_017819	0.00776544	2.26633	CL up vs DD
KLHL9	NM_018847	2.60342e-07	2.26588	CL up vs DD
TBC1D8	NM_001102426	8.74283e-16	2.2657	CL up vs DD
UGGT2	NM_020121	0	2.26471	CL up vs DD
ZMPSTE24	NM_005857	4.4769e-13	2.2647	CL up vs DD
YME1L1	NM_139312	3.03386e-05	2.26195	CL up vs DD
UGP2	NM_001001521	3.42997e-14	2.26032	CL up vs DD
WRN	NM_000553	9.41862e-07	2.25973	CL up vs DD
THUMPD1	NM_017736	3.41803e-10	2.25925	CL up vs DD
SKOR1	NM_001031807	2.66226e-15	2.25879	CL up vs DD
COL4A3BP	NM_005713	7.03812e-31	2.25772	CL up vs DD
CASP8AP2	NM_012115	4.92865e-14	2.25715	CL up vs DD
RP2	NM_006915	3.44196e-05	2.25668	CL up vs DD
BIRC6	NM_016252	0	2.2565	CL up vs DD
XRCC2	NM_005431	0.00381994	2.25346	CL up vs DD
C15orf41	NM_001130010	1.78809e-11	2.25206	CL up vs DD
EML4	NM_019063	5.62438e-33	2.25142	CL up vs DD
SUV39H2	NM_001193424	9.60123e-06	2.25142	CL up vs DD
C5orf41	NM_153607	7.28439e-10	2.25065	CL up vs DD
LTBP1	NM_206943	0	2.24953	CL up vs DD
ARL1	NM_001177	2.15054e-07	2.24857	CL up vs DD
COPB1	NM_016451	8.62499e-41	2.24805	CL up vs DD
RACGAP1	NM_013277	7.28929e-09	2.24724	CL up vs DD
ZFP1	NM_153688	1.34823e-09	2.24556	CL up vs DD
FAM82A1	NM_001170792	4.54888e-14	2.24425	CL up vs DD
HNRNPH3	NM_012207	1.23986e-09	2.24392	CL up vs DD
EIF2C4	NM_017629	2.14624e-11	2.24391	CL up vs DD
CREBZF	NM_001039618	1.95554e-16	2.2432	CL up vs DD
RBM26	NM_022118	4.99253e-12	2.24303	CL up vs DD
LARP4	NM_052879	0.000118056	2.24188	CL up vs DD
ALG11	NM_001004127	1.71326e-10	2.23722	CL up vs DD
SYF2	NM_015484	3.32994e-06	2.23324	CL up vs DD
TFRC	NM_003234	1.77557e-14	2.23241	CL up vs DD
LBR	NM_002296	2.43033e-10	2.23198	CL up vs DD
ADSS	NM_001126	1.92703e-10	2.23172	CL up vs DD
ZNF326	NM_182976	2.28285e-12	2.2279	CL up vs DD
FAM48A	NM_001014286	3.49001e-15	2.22631	CL up vs DD
TMPO	NM_001032283	5.20848e-06	2.22582	CL up vs DD
NUCB2	NM_005013	3.01849e-09	2.2253	CL up vs DD
CDK6	NM_001259	4.41131e-18	2.22363	CL up vs DD
CLTC	NM_004859	0	2.22256	CL up vs DD
AP1AR	NM_018569	2.19114e-09	2.22252	CL up vs DD
DDX52	NM_152300	3.93754e-06	2.22126	CL up vs DD
BMI1	NM_005180	4.69049e-11	2.22099	CL up vs DD
INTS6	NM_012141	9.34457e-15	2.22028	CL up vs DD
FASTKD2	NM_001136194	0.000183106	2.22018	CL up vs DD
SLC4A8	NM_001039960	0	2.2193	CL up vs DD
CEP192	NM_032142	3.488e-35	2.21925	CL up vs DD
SLFN5	NM_144975	1.84289e-06	2.21822	CL up vs DD
RCN2	NM_002902	5.31904e-08	2.21466	CL up vs DD
SHC3	NM_016848	1.78217e-07	2.21036	CL up vs DD
DENND4A	NM_001144823	7.75464e-23	2.20988	CL up vs DD
ATG3	NM_022488	5.95814e-07	2.20796	CL up vs DD
RAB8B	NM_016530	7.0038e-08	2.20669	CL up vs DD
PIGN	NM_176787	1.57265e-08	2.20495	CL up vs DD
KLF4	NM_004235	0.00669084	2.20435	CL up vs DD
LCORL	NM_153686	5.405e-11	2.2041	CL up vs DD
MTF2	NM_007358	6.27985e-07	2.20366	CL up vs DD
APPBP2	NM_006380	4.71999e-18	2.20351	CL up vs DD
CCDC55	NM_032141	2.10075e-12	2.20348	CL up vs DD
FANCB	NM_001018113	2.28165e-08	2.20347	CL up vs DD
SECISBP2L	NM_001193489	1.21504e-23	2.20164	CL up vs DD
PER3	NM_016831	6.81236e-37	2.20125	CL up vs DD
TGFBR2	NM_001024847	6.80502e-17	2.20066	CL up vs DD
RCAN2	NM_005822	8.56521e-16	2.20066	CL up vs DD
ZBTB2	NM_020861	0.000729451	2.19827	CL up vs DD
IFT81	NM_014055	1.17413e-26	2.19436	CL up vs DD
ORC6	NM_014321	2.23147e-08	2.19416	CL up vs DD
GNAI3	NM_006496	0.00072808	2.19397	CL up vs DD
ETNK1	NM_018638	2.71989e-13	2.19275	CL up vs DD
TRIM2	NM_015271	1.00631e-13	2.19224	CL up vs DD
SRSF2	NM_003016	9.31801e-09	2.19171	CL up vs DD
MAPKSP1	NM_021970	0.00065875	2.18717	CL up vs DD
ZNF569	NM_152484	6.47884e-06	2.18569	CL up vs DD
OXR1	NM_001198533	2.046e-10	2.18487	CL up vs DD
MON2	NM_015026	2.45154e-24	2.17998	CL up vs DD
MKL2	NM_014048	6.42466e-07	2.17918	CL up vs DD
ARMCX3	NM_016607	2.75494e-17	2.17878	CL up vs DD
STRN	NM_003162	1.48418e-12	2.17824	CL up vs DD
LDB2	NM_001130834	0.000527781	2.17789	CL up vs DD
KIN	NM_012311	0.00265341	2.17728	CL up vs DD
DPP8	NM_197960	1.37351e-18	2.17534	CL up vs DD
SNX7	NR_033716	0.00699582	2.17494	CL up vs DD
TRIM33	NM_015906	0	2.17382	CL up vs DD
SYNE2	NM_182914	0	2.17368	CL up vs DD
FAM190B	NM_018999	2.38623e-19	2.17336	CL up vs DD
STARD4	NM_139164	1.50854e-10	2.17024	CL up vs DD
AQR	NM_014691	4.3515e-33	2.1701	CL up vs DD
ZCCHC14	NM_015144	0.000337502	2.16886	CL up vs DD
HIPK3	NM_005734	1.14552e-16	2.16877	CL up vs DD
PPP2R3C	NM_017917	1.08224e-07	2.16812	CL up vs DD
INTS2	NR_026641	1.81981e-22	2.16799	CL up vs DD
LAMC1	NM_002293	9.05265e-12	2.16581	CL up vs DD
TBC1D23	NM_018309	7.66872e-20	2.1657	CL up vs DD
C9orf72	NM_018325	1.93154e-07	2.16475	CL up vs DD
DNAJC24	NM_181706	0.00325766	2.16386	CL up vs DD
TNRC6A	NM_014494	8.93566e-18	2.16359	CL up vs DD
MREG	NM_018000	6.40217e-08	2.1632	CL up vs DD
GTPBP10	NM_033107	0.000166389	2.16299	CL up vs DD
SGTB	NM_019072	3.51823e-07	2.16216	CL up vs DD
LARP1B	NM_018078	0.0210337	2.16121	CL up vs DD
FAM126B	NM_173822	0.0149951	2.16083	CL up vs DD
CCBL2	NM_001008661	0.0181376	2.15952	CL up vs DD
ZNF330	NM_014487	1.38885e-11	2.1586	CL up vs DD
ERLEC1	NM_015701	4.66586e-10	2.15853	CL up vs DD
PAN3	NM_175854	3.40072e-31	2.1583	CL up vs DD
GTF2A1	NM_015859	6.23275e-08	2.15751	CL up vs DD
SPTBN1	NM_003128	2.96778e-23	2.15593	CL up vs DD
OSTM1	NM_014028	7.02322e-15	2.15552	CL up vs DD
SLC35F5	NM_025181	0	2.15538	CL up vs DD
LGALS3	NR_003225	5.84169e-12	2.1553	CL up vs DD
MFSD1	NM_022736	1.35676e-14	2.15512	CL up vs DD
CPEB4	NM_030627	1.11319e-05	2.15492	CL up vs DD
MAN1A2	NM_006699	6.2239e-18	2.15304	CL up vs DD
EID1	NM_014335	5.46153e-11	2.15271	CL up vs DD
SCYL3	ENST00000367772	0.00283004	2.15224	CL up vs DD
ARMCX1	NM_016608	8.86569e-07	2.15142	CL up vs DD
ABI1	NM_005470	1.47738e-09	2.14991	CL up vs DD
BRWD1	NM_033656	6.5921e-28	2.1486	CL up vs DD
C16orf45	NM_033201	6.41043e-24	2.14822	CL up vs DD
ZMYM5	NM_001142684	0.00191087	2.14745	CL up vs DD
SLFN12	NM_018042	0.0429749	2.1465	CL up vs DD
SLMO2	NM_016045	0.00428138	2.14396	CL up vs DD
B3GNT2	NM_006577	0.000448408	2.14386	CL up vs DD
LRCH2	NM_020871	1.72976e-11	2.14269	CL up vs DD
VTA1	NM_016485	0.0018098	2.14248	CL up vs DD
ALMS1	NM_015120	4.8196e-22	2.14214	CL up vs DD
DCK	NM_000788	4.05905e-17	2.14114	CL up vs DD
AASS	NM_005763	2.91458e-33	2.14106	CL up vs DD
RAB5A	NM_004162	4.02125e-10	2.14104	CL up vs DD
LIN54	NM_194282	6.87065e-11	2.14095	CL up vs DD
MND1	NM_032117	1.20769e-09	2.13999	CL up vs DD
LOC100133106	AY358216	0.00331381	2.13767	CL up vs DD
SYTL2	NM_206927	5.42999e-27	2.13707	CL up vs DD
TOB1	NM_005749	0.0287155	2.13587	CL up vs DD
DDX3X	NM_001356	5.67109e-35	2.13344	CL up vs DD
MTMR6	NM_004685	1.43766e-07	2.13066	CL up vs DD
ZEB2	NM_014795	8.62183e-13	2.13026	CL up vs DD
SCPEP1	NM_021626	1.69178e-14	2.12873	CL up vs DD
E2F8	NM_024680	3.39459e-07	2.12433	CL up vs DD
USP33	NM_015017	3.59842e-17	2.12325	CL up vs DD
VPS36	NM_016075	0.0227177	2.12087	CL up vs DD
ZNF510	NM_014930	6.92282e-07	2.12055	CL up vs DD
CAPZA2	NM_006136	9.41932e-05	2.1202	CL up vs DD
SIRT1	NM_012238	8.7887e-26	2.11934	CL up vs DD
BCCIP	NM_016567	6.86391e-05	2.11913	CL up vs DD
TXLNG	NM_018360	1.76024e-20	2.11769	CL up vs DD
SUCLG2	NM_003848	0.0372124	2.11577	CL up vs DD
SLC25A12	NM_003705	1.51896e-05	2.11537	CL up vs DD
NCK1	NM_006153	9.47791e-07	2.11485	CL up vs DD
ARHGEF12	NM_015313	4.26098e-12	2.11457	CL up vs DD
KIAA0922	NM_001131007	1.64308e-29	2.1139	CL up vs DD
RGL1	NM_015149	2.20104e-13	2.11323	CL up vs DD
YTHDF3	NM_152758	0.0047435	2.11255	CL up vs DD
CAV2	NM_001233	3.25058e-13	2.11252	CL up vs DD
BTAF1	NM_003972	1.05973e-16	2.11224	CL up vs DD
RAB11A	NM_004663	3.68953e-05	2.1113	CL up vs DD
EFHA1	NM_152726	4.12934e-07	2.11096	CL up vs DD
C21orf45	NM_018944	1.18998e-12	2.11028	CL up vs DD
C1orf9	NM_014283	7.33595e-21	2.1095	CL up vs DD
OSBPL3	NM_015550	0	2.10948	CL up vs DD
FAT4	NM_024582	1.53865e-26	2.1093	CL up vs DD
PPAT	NM_002703	1.28637e-11	2.10927	CL up vs DD
DSN1	NM_001145316	9.66534e-20	2.10903	CL up vs DD
FRMD5	NM_032892	7.18581e-11	2.10882	CL up vs DD
KRAS	NM_033360	1.76139e-09	2.10845	CL up vs DD
ERCC6	NM_000124	1.17419e-17	2.10843	CL up vs DD
NUP35	NM_138285	5.4275e-06	2.10679	CL up vs DD
ZNF273	NR_003099	0.00983173	2.10535	CL up vs DD
C6orf211	AK298490	5.96879e-05	2.10437	CL up vs DD
PMPCB	NM_004279	0.0446146	2.10434	CL up vs DD
BUB3	NM_004725	1.16144e-06	2.10407	CL up vs DD
FGFR1OP2	NM_015633	5.37924e-12	2.10245	CL up vs DD
TCERG1	NM_006706	5.63195e-20	2.10222	CL up vs DD
BET1	NM_005868	0.000341493	2.1016	CL up vs DD
RCBTB2	NM_001268	8.72613e-06	2.0985	CL up vs DD
COL14A1	NM_021110	2.95404e-07	2.0982	CL up vs DD
RNF19A	NM_183419	2.43905e-17	2.0969	CL up vs DD
ACBD5	NM_145698	8.34677e-15	2.09663	CL up vs DD
TMEM123	NM_052932	4.13057e-18	2.09604	CL up vs DD
GTF2F2	NM_004128	6.14743e-09	2.09548	CL up vs DD
TMEM55A	NM_018710	0.00405603	2.09477	CL up vs DD
MTERFD3	NM_001033050	1.65467e-08	2.09461	CL up vs DD
IRAK3	NM_007199	0.000657296	2.09382	CL up vs DD
CCDC91	NM_018318	2.66353e-06	2.09245	CL up vs DD
PLAT	NM_000930	1.0051e-13	2.09205	CL up vs DD
ENY2	NR_036472	0.000100084	2.0917	CL up vs DD
NEK3	NM_002498	2.63301e-14	2.09142	CL up vs DD
WDR26	NM_025160	7.79365e-05	2.08956	CL up vs DD
OSBPL11	NM_022776	0.000198132	2.08781	CL up vs DD
SLC38A9	NM_173514	5.25029e-10	2.0851	CL up vs DD
RAC2	NM_002872	7.45787e-12	2.0849	CL up vs DD
TAB2	NM_015093	2.6566e-08	2.08329	CL up vs DD
FOXM1	NM_202002	2.06716e-09	2.08232	CL up vs DD
DDHD1	NM_001160148	4.52546e-10	2.08224	CL up vs DD
EIF5A2	NM_020390	0.0417878	2.08137	CL up vs DD
SNX14	NM_153816	5.48726e-25	2.08121	CL up vs DD
IPO7	NM_006391	0.00736835	2.08032	CL up vs DD
ANO3	NM_031418	6.59902e-20	2.0798	CL up vs DD
CENPP	NM_001012267	5.72262e-05	2.07876	CL up vs DD
HIVEP1	NM_002114	1.12394e-16	2.07874	CL up vs DD
ZNF107	NM_016220	0.00213009	2.07837	CL up vs DD
GABBR2	NM_005458	1.20644e-33	2.07649	CL up vs DD
LRIG3	NM_153377	5.22397e-11	2.07544	CL up vs DD
OTUD4	NM_001102653	4.55008e-07	2.07516	CL up vs DD
RAD23B	NM_002874	4.13844e-21	2.07508	CL up vs DD
TMEM97	NM_014573	2.7081e-06	2.07412	CL up vs DD
RPP40	NM_006638	0.0300322	2.07326	CL up vs DD
PSMA4	NM_002789	0.00221974	2.07307	CL up vs DD
FUT8	NM_178155	2.50704e-24	2.07215	CL up vs DD
RELN	NM_005045	4.54874e-22	2.07055	CL up vs DD
CHMP2B	NM_014043	1.43606e-10	2.0686	CL up vs DD
HELZ	NM_014877	1.90551e-16	2.06829	CL up vs DD
GM2A	NM_000405	0.000112549	2.06815	CL up vs DD
TIPIN	NM_017858	0.00421139	2.0674	CL up vs DD
RCAN3	NM_013441	9.67144e-12	2.06686	CL up vs DD
SCP2	NM_002979	1.75883e-11	2.06585	CL up vs DD
LRP12	NM_013437	6.38538e-10	2.06413	CL up vs DD
CCNL1	NM_020307	4.32578e-35	2.06254	CL up vs DD
ARSJ	NM_024590	8.6745e-16	2.06192	CL up vs DD
TIPARP	NM_015508	5.67649e-12	2.06173	CL up vs DD
ATG4A	NM_052936	1.6377e-08	2.06169	CL up vs DD
GMNN	NM_015895	2.90317e-11	2.06166	CL up vs DD
WDFY1	NM_020830	3.86194e-30	2.06011	CL up vs DD
COX11	NM_004375	0.0129484	2.05934	CL up vs DD
KIF1B	NM_015074	6.06732e-29	2.0588	CL up vs DD
SMAGP	NM_001033873	2.04176e-07	2.05868	CL up vs DD
LPIN1	NM_145693	2.5262e-11	2.05774	CL up vs DD
RNMT	NM_003799	0.0050765	2.05771	CL up vs DD
CUL4B	NM_001079872	6.34103e-22	2.0569	CL up vs DD
SLC44A1	NM_080546	7.85661e-08	2.05641	CL up vs DD
RAD54B	NM_012415	6.9095e-23	2.05635	CL up vs DD
C9orf41	BC034033	2.90733e-18	2.0558	CL up vs DD
RABGAP1	NM_012197	2.80264e-10	2.05393	CL up vs DD
SLC25A32	NM_030780	1.56008e-16	2.0538	CL up vs DD
PSMC3IP	NM_016556	1.71785e-09	2.05324	CL up vs DD
MCM10	NM_182751	2.2968e-23	2.05305	CL up vs DD
UTP3	NM_020368	0.000961208	2.05285	CL up vs DD
SETD2	NM_014159	0.00161399	2.05209	CL up vs DD
ZNF776	NM_173632	9.64136e-11	2.0508	CL up vs DD
HMGA2	NM_003483	1.61822e-09	2.04937	CL up vs DD
N4BP2L2	NM_014887	3.15018e-06	2.0489	CL up vs DD
CDC42BPA	NM_003607	6.55499e-40	2.04852	CL up vs DD
SS18	NM_001007559	1.17617e-06	2.04842	CL up vs DD
ABCD3	NM_002858	1.72974e-21	2.04831	CL up vs DD
SVIL	NM_021738	4.5191e-36	2.04794	CL up vs DD
SAAL1	NM_138421	0.0302952	2.04617	CL up vs DD
C13orf1	NM_020456	1.0777e-14	2.04596	CL up vs DD
CDC42EP3	NM_006449	1.88572e-11	2.04559	CL up vs DD
MUT	NM_000255	0.0423815	2.04553	CL up vs DD
PHYH	NM_006214	1.60858e-06	2.04476	CL up vs DD
LRBA	NM_006726	1.27756e-29	2.04365	CL up vs DD
LEPR	NM_002303	4.24885e-13	2.04204	CL up vs DD
TMX3	NM_019022	6.72192e-18	2.04186	CL up vs DD
TUBGCP5	NM_052903	1.38432e-08	2.04154	CL up vs DD
RGMB	NM_001012761	1.27072e-24	2.0414	CL up vs DD
KDM6A	NM_021140	1.38518e-16	2.04134	CL up vs DD
PLRG1	NM_002669	0.00932374	2.04132	CL up vs DD
RAB7A	NM_004637	0.000173399	2.04084	CL up vs DD
EWSR1	NM_013986	0.000238703	2.04055	CL up vs DD
FANCD2	NM_033084	5.03223e-18	2.03818	CL up vs DD
PSMD1	NM_002807	5.49323e-28	2.03693	CL up vs DD
NCAM2	NM_004540	8.99151e-12	2.03634	CL up vs DD
MYST4	NM_012330	8.40309e-06	2.03615	CL up vs DD
SLC38A6	NR_033344	2.19015e-13	2.0355	CL up vs DD
PLDN	NM_012388	6.86849e-11	2.035	CL up vs DD
GTF2H1	NM_001142307	7.14165e-07	2.03496	CL up vs DD
PPP2R3A	NM_002718	3.4517e-13	2.03327	CL up vs DD
ZNF350	NM_021632	0.0194246	2.03216	CL up vs DD
RAB22A	NM_020673	6.17369e-14	2.03152	CL up vs DD
KLF3	NM_016531	2.95814e-06	2.02952	CL up vs DD
ITGB3	NM_000212	0.000265299	2.02929	CL up vs DD
RAI14	NM_001145525	4.85364e-15	2.0291	CL up vs DD
GIPC2	NM_017655	5.5016e-13	2.02883	CL up vs DD
TMX1	NM_030755	6.40998e-12	2.0282	CL up vs DD
ARIH1	NM_005744	1.53336e-13	2.02804	CL up vs DD
FBLN5	NM_006329	1.80915e-23	2.02752	CL up vs DD
ESD	NM_001984	5.45107e-09	2.02712	CL up vs DD
CDC5L	NM_001253	3.84788e-07	2.02666	CL up vs DD
IREB2	NM_004136	3.044e-10	2.02581	CL up vs DD
HIF1A	NM_001530	4.85452e-09	2.0253	CL up vs DD
TNKS2	NM_025235	0	2.02505	CL up vs DD
NCKAP1	NM_013436	2.47256e-36	2.02459	CL up vs DD
SLC35E3	NM_018656	2.73918e-08	2.02454	CL up vs DD
MDM1	NM_017440	2.72806e-14	2.02326	CL up vs DD
MCCC1	NM_020166	0.00033143	2.02124	CL up vs DD
RC3H2	NM_001100588	1.17866e-10	2.02082	CL up vs DD
TCF19	NM_007109	9.83667e-08	2.02045	CL up vs DD
FAM49B	BC017297	1.57948e-11	2.02024	CL up vs DD
ZCRB1	NM_033114	0.0123885	2.02001	CL up vs DD
PDCD10	NM_007217	0.0158842	2.01819	CL up vs DD
UBR2	NM_015255	0.00120973	2.01808	CL up vs DD
ASH1L	NM_018489	2.3495e-16	2.01773	CL up vs DD
IFT88	NM_175605	5.44431e-07	2.01771	CL up vs DD
EHHADH	NM_001966	1.20716e-05	2.01656	CL up vs DD
QDPR	NM_000320	2.499e-07	2.01517	CL up vs DD
SLC20A1	NM_005415	1.37623e-06	2.01507	CL up vs DD
POLQ	NM_199420	2.90068e-30	2.01476	CL up vs DD
ANTXR2	NM_058172	3.6166e-19	2.01468	CL up vs DD
ZDHHC13	NM_019028	8.02561e-07	2.01439	CL up vs DD
VPS4B	NM_004869	2.73683e-10	2.01342	CL up vs DD
CD44	NM_000610	2.49892e-29	2.01327	CL up vs DD
UBE2W	NM_001001481	0.00460207	2.01289	CL up vs DD
SUPT16H	NM_007192	9.89921e-28	2.01277	CL up vs DD
MYNN	NM_001185118	0.0251475	2.01182	CL up vs DD
ANGEL2	NM_144567	1.87305e-06	2.0117	CL up vs DD
USP48	NM_032236	3.37033e-15	2.01157	CL up vs DD
HMGXB4	NR_027780	1.28984e-23	2.0103	CL up vs DD
SPG11	NM_025137	9.22397e-29	2.00928	CL up vs DD
MPHOSPH8	NM_017520	0.00041796	2.00801	CL up vs DD
KPNA4	NM_002268	0.00272909	2.00677	CL up vs DD
TSNAX	NM_005999	0.00174776	2.00583	CL up vs DD
C6orf174	NM_001012279	0.0359581	2.00573	CL up vs DD
MLL3	NM_170606	0	2.00449	CL up vs DD
NAA16	NM_024561	7.19218e-11	2.00339	CL up vs DD
C2orf3	NM_003203	1.16091e-17	2.00268	CL up vs DD
MYO1B	NM_001130158	4.87216e-26	2.00237	CL up vs DD
GTSE1	NM_016426	7.09382e-18	2.00167	CL up vs DD
ZNF354B	NM_058230	4.96444e-07	2.0011	CL up vs DD
